# Supplementary material for: A new sponge-associated starfish, Astrolirus patricki sp. nov. (Asteroidea: Brisingida: Brisingidae), from the northwestern Pacific seamounts
Source: PeerJ. 2020 May 27;8:e9071. doi: 10.7717/peerj.9071 (PMC7261123; doi:10.7717/peerj.9071)
Supplement: Supplemental Information 1 [file peerj-08-9071-s002.zip]

Archive with 15 entries (12 files):
- DNA sequences provided in this study/
- DNA sequences provided in this study/.DS_Store
- __MACOSX/
- __MACOSX/DNA sequences provided in this study/
- __MACOSX/DNA sequences provided in this study/._.DS_Store
- DNA sequences provided in this study/12S.fasta
- __MACOSX/DNA sequences provided in this study/._12S.fasta
- DNA sequences provided in this study/16S.fasta
- __MACOSX/DNA sequences provided in this study/._16S.fasta
- DNA sequences provided in this study/18S.fasta
- __MACOSX/DNA sequences provided in this study/._18S.fasta
- DNA sequences provided in this study/COI.fasta
- __MACOSX/DNA sequences provided in this study/._COI.fasta
- DNA sequences provided in this study/H3.fasta
- __MACOSX/DNA sequences provided in this study/._H3.fasta
