# Supplementary material for: A new sponge-associated starfish, Astrolirus patricki sp. nov. (Asteroidea: Brisingida: Brisingidae), from the northwestern Pacific seamounts
Source: PeerJ. 2020 May 27;8:e9071. doi: 10.7717/peerj.9071 (PMC7261123; doi:10.7717/peerj.9071)
Supplement: Supplemental Information 1 [file peerj-08-9071-s002.zip › DNA sequences provided in this study/16S.fasta]

>Astrolirus_patricki_sp._nov._RSIOAS003_MN879468
TCGCCTGTTTTACAAAAACATCGCCCTTTGTAAAATAATTGAAATATAAAGGGTACTGCCTGCCCAGTGACGTAGTTAAACGGCCGCGGTATTTTGACCGTGCAAAGGTAGCATAATCATTTGCCTCTTAAATAGAGGCTGGTATGAATGGCAAGACGAAGGTTAAGCTGTCTCTTTCTTAAATCTTGAATTTAATATTTTTGTGAAGAAGCAGAAATTTATTCGTAGGACGAGAAGACCCTATCGAGCTTTAGTTATTTATGTTTGTGAAGATATTATTTAATAAAGTTAATTTATTATATTAGTAAAAATTAGTACTATTTTAAAGAATAAGAATCATTAAATATAAAAGTTTTGATTGGGGCAATCGTGGAGAAAAAAATCCTCCATTAGAAAGTAGTAAATAACAATTTATATTAAAAGATCCGCTGTATAGCGATTAAAGGAATAAGTTACCGTAGGGATAACAGCGTAATTTTTTTGGAGAGTTCATATTGATAAAAAAGTTTGCGACCTCGATGTTGGATCAAGATTTCCTGGAGATGCAGCAGTTTCTATTAGGTTGGTCTGTTCGACCATTAAAATCTTACGTGATCTGAGTTCAGACCGGA
>Brisinga_sp.1_RSIOAS007_MN879469
TCGCCTGTTTTTACAAAAACATCGCTCTTTGTAAAATAATTGATATATAAGGGGTACTGCCTGCCCAGTGACGTAGTTAAACGGCCGCGGTATTTTGACCGTGCAAAGGTAGCATAATCATTTGCCTCTTAAATAGAGGCTGGTATGAATGGCAAGACGAAGGTTAAGCTGTCTCTTTCTTAAATCTTGAATTTAATGTTTTTGTGAAGAAGCAGAAATTTATTCGTAGGACGAGAAGACCCTATCGAGCTTTAATTATATGTATTTATGGTGTAATTATTCAATAAAGTTAATTATATTAGATTAGTAAAAATTTAGTATTATTTTAAAGGACAAGTATCATTAAGTATAAAAATTTTGATTGGGGCAATCGTGGAGAAGAGATATCCTCCATTAGGAAATAATAAATAACAATTTATATTATAAAGATCCGCTGTATAGCGATTAAAGGAATAAGTTACCGTAGGGATAACAGCGTAATTTTTTTGGAGAGTTCATATTGATAAAAAAGTTTGCGACCTCGATGTTGGATCAAGATTCCCTGGGGATGCAGTAGTTTCTATAGGTTGGTCTGTTCGACCATTAAAATCTTACGTGAT
>Hymenodiscus_cf._fragilis_RSIOAS009_MN879470
AACATCGCTCTTTGTAAAATAATTAATATATAAAGAGTACTGCCTGCCCAGTGACGTAGTTAAACGGCCGCGGTATTTTGACCGTGCAAAGGTAGCATAATCATTTGCCTCTTAAATAGAGGCTGGTATGAATGGCAAGACGAAGGTTAGGCTGTCTCTTTCTTATATCTTGAATTTAATATTTTTGTGAAGAAGCAGAAATTTATTCGTAGGACGAGAAGACCCTATCGAGCTTTAATTATACATATTTATGATGTTATTATTCAATAAGGCTAATAGTATTAAATTTATAAAGACTTAAAATTATTTTGTGGAATAAGAATCATTAAGTATAGAAATTTTGATTGGGGCAATCATGGAGAAAAGAATCCTCCATTAAATAAATAATAAATGACAATTTAAATAATAAAGATCCGTTGTATAGCGATTAAAGGAATAAGTTACCGTAGGGATAACAGCGTAATTTTTTTGGAGAGTTCATATTGATAAAAAAGTTTGCGACCTCGATGTTGGATCAAGATTTCCTAGAGATGCAGCAGTTTCTATAGGTTGGTCTGTTCGACCATTAAAATCTTACGTGAT
>Brisinga_sp.2_RSIOAS023_MN879471
AAACATCGCCCTTTGTAAAATAATTAATATATAAAGGGTACTGCCTGCCCAGTGACGTAGTTAAACGGCCGCGGTATTTTGACCGTGCAAAGGTAGCATAATCATTTGCCTCTTAAATAGAGGCTGGTATGAATGGCAAGACGAAGGTTAAGCTGTCTCTTTCTTAAATCTTGAATTTAATGTTTTTGTGAAGAAGCAGAAATTTATTCGTAGGACGAGAAGACCCTATCGAGCTTTAATTATACATATATTTATGGTTTTATTATTTAATAAAGTTAATTGTATTAGACTAGTAATAATTTAGTGCTATTTTAAAGGATAAGTGTCATTAAGTATAGAAATTTTGATTGGGGCAATCGTGGAGAAAAAATATCCTCCATTAGGAAATAATAAATAACAATTTATATAATAAAGATCCGCTGTATAGCGATTTAAGGAATAAGTTACCGTAGGGATAACAGCGTAATTTTTTTGGAGAGTTCATATTGATAAAAAAGTTTGCGACCTCGATGTTGGATCAAGATTTCCTGGAGATGCAGTAGTTTCTATAGGTTGGTCTGTTCGACCATTAAAATCTTACGTGAT
>Astrolirus_patricki_sp._nov._RSIOAS028_MN879472
AACATCGCCCTTTGTAAAATAATTGAAATATAAAGGGTACTGCCTGCCCAGTGACGTAGTTAAACGGCCGCGGTATTTTGACCGTGCAAAGGTAGCATAATCATTTGCCTCTTAAATAGAGGCTGGTATGAATGGCAAGACGAAGGTTAAGCTGTCTCTTTCTTAAATCTTGAATTTAATATTTTTGTGAAGAAGCAGAAATTTATTCGTAGGACGAGAAGACCCTATCGAGCTTTAGTTATTTATGTTTGTGAGGATATTATTTAATAAAGTTAATTTATTATATTAGTAAAAATTAGTACTATTTTAAAGAATAAGAATCATTAAATATAAAAGTTTTGATTGGGGCAATCGTGGAGAAAAAAATCCTCCATTAGAAAGTAGTAAATAACAATTTATATTAAAAGATCCGCTGTATAGCGATTAAAGGAATAAGTTACCGTAGGGATAACAGCGTAATTTTTTTGGAGAGTTCATATTGATAAAAAAGTTTGCGACCTCGATGTTGGATCAAGATTTCCTGGAGATGCAGCAGTTTCTATTAGGTTGGTCTGTTCGACCATTAAAATCTTACGTGAT
>Freyella_cf._attenuata_RSIOAS037_MN879473
AACATCGCTCTTTGTAAAATTATTAAGGTATAAAGAGTTCTGCCTGCCCAGTGACGTAGTTAAACGGCCGCGGTATTTTGACCGTGCAAAGGTAGCATAATCATTTGCCTCTTAAATAGAGGCTGGTATGAATGGCAAGACGGAGGTTAAGCTGTCTCTTTCTTATATCTTGAATTTAATATTTTTGTGAAGAAGCAGAAATTTATTCGTAGGACGAGAAGACCCTATCGAGTTTTAATTATACATGTCTATAATGGTAGTTATTGTTAAGGCTAATTAGATTAATTTTTTGATAAATAATATTATTTTAAGGATAATAAATTTTAGATGTAAAGATTTTGATTGGGGCAATCATGGAGAAAAAATATCCTCCATTAAAAAATAAGAAATAACAATTTTGTTAGAAGGATCCGCTGTATAGCGAATAAAGGAATAAGTTACCGTAGGGATAACAGCGTAATTTTTTTGGAGAGTTCATATTGATAAAAAAGTTTGCGACCTCGATGTTGGATCAAGATTTCCTAGAGATGCAGTAGTTTCTAGAGGTTGGTCTGTTCGACCATTAAAATCTTACGTGATC
>Astrolirus_patricki_sp._nov._RSIOAS044_MN879474
TCGCCTGTTTTACAAAAACATCGCCCTTTGTAAAATAATTGAAATATAAAGGGTACTGCCTGCCCAGTGACGTAGTTAAACGGCCGCGGTATTTTGACCGTGCAAAGGTAGCATAATCATTTGCCTCTTAAATAGAGGCTGGTATGAATGGCAAGACGAAGGTTAAGCTGTCTCTTTCTTAAATCTTGAATTTAATATTTTTGTGAAGAAGCAGAAATTTATTCGTAGGACGAGAAGACCCTATCGAGCTTTAGTTATTTATGTTTGTGAGGATATTATTTAATAAAGTTAATTTATTATATTAGTAAAAATTAGTGCTATTTTAAAGAATAAGAATCATTAAATATAAAAGTTTTGATTGGGGCAATCGTGGAGAAAAAAATCCTCCATTAGAAAGTAGTAAATAACAATTTATATTAAAAGATCCGCTGTATAGCGATTAAAGGAATAAGTTACCGTAGGGATAACAGCGTAATTTTTTTGGAGAGTTCATATTGATAAAAAAGTTTGCGACCTCGATGTTGGATCAAGATTTCCTGGAGATGCAGCAGTTTCTATTAGGTTGGTCTGTTCGACCATTAAAATCTTACGTGATCTGAGTTCAGACCGGA
>Astrolirus_patricki_sp._nov._RSIOAS052_MN879475
TCGCCCTGTTTTACAAAAACATCGCCCTTTGTAAAATAATTGAAATATAAAGGGTACTGCCTGCCCAGTGACGTAGTTAAACGGCCGCGGTATTTTGACCGTGCAAAGGTAGCATAATCATTTGCCTCTTAAATAGAGGCTGGTATGAATGGCAAGACGAAGGTTAAGCTGTCTCTTTCTTAAATCTTGAATTTAATATTTTTGTGAAGAAGCAGAAATTTATTCGTAGGACGAGAAGACCCTATCGAGCTTTAGTTATTTATGTTTGTGAGGATATTATTTAATAAAGTTAATTTATTATATTAGTAAAAATTAGTACTATTTTAAAGAATAAGAATCATTAAATATAAAAGTTTTGATTGGGGCAATCGTGGAGAAAAAAATCCTCCATTAGAAAGTAGTAAATAACAATTTATATTAAAAGATCCGCTGTATAGCGATTAAAGGAATAAGTTACCGTAGGGATAACAGCGTAATTTTTTTGGAGAGTTCATATTGATAAAAAAGTTTGCGACCTCGATGTTGGATCAAGATTTCCTGGAGATGCAGCAGTTTCTATTAGGTTGGTCTGTTCGACCATTAAAATCTTACGTGATCTGATTCCAGACCGGA
>Astrolirus_patricki_sp._nov._MBM286625_MN879476
CGCCTGTTTTACAAAAACATCGCCCTTTGTAAAATAATTGAAATATAAAGGGTCCTGCCTGCCCAGTGACGTAGTTAAACGGCCGCGGTATTTTGACCGTGCAAAGGTAGCATAATCATTTGCCTCTTAAATAGAGGCTGGTATGAATGGCAAGACGAAGGTTAAGCTGTCTCTTTCTTAAATCTTGAATTTAATATTTTTGTGAAGAAGCAGAAATTTATTCGTAGGACGAGAAGACCCTATCGAGCTTTAGTTATTTATGTTTGTGAGGATATTATTTAATAAAGTTAATTTATTATATTAGTAAAAATTAGTACTATTTTAAAGAATAAGAATCATTAAATATAAAAGTTTTGATTGGGGCAATCGTGGAGAAAAAAATCCTCCATTAGAAAGTAGTAAATAACAATTTATATTAAAAGATCCGCTGTATAGCGATTAAAGGAATAAGTTACCGTAGGGATAACAGCGTAATTTTTTTGGAGAGTTCATATTGATAAAAAAGTTTGCGACCTCGATGTTGGATCAAGATTTCCTGGAGATGCAGCAGTTTCTATTAGGTTGGTCTGTTCGACCATTAAAATCTTACGTGATCTGATTCCAGACCGGA
