# Supplementary material for: A new sponge-associated starfish, Astrolirus patricki sp. nov. (Asteroidea: Brisingida: Brisingidae), from the northwestern Pacific seamounts
Source: PeerJ. 2020 May 27;8:e9071. doi: 10.7717/peerj.9071 (PMC7261123; doi:10.7717/peerj.9071)
Supplement: Supplemental Information 1 [file peerj-08-9071-s002.zip › DNA sequences provided in this study/COI.fasta]

>Astrolirus_patricki_sp._nov._RSIOAS003_MN885899
GGCGCCTGAGCCGGAATAATTGGAACAGCAATGAGCGTAATAATACGAACAGAACTTGCCCAACCTGGGTCTCTCTTACAAAACGACCAAATCTACAAAGTTATTGTTACCGCTCATGCTCTAATAATGATATTCTTTATGGTTATGCCTATAATGATAGGCGGATTTGGTAATTGACTAATCCCCCTTATGATTGGGGCTCCCGATATGGCTTTTCCACGAATGAACAATATGAGATTTTGATTAATCCCCCCATCCTTTATACTACTATTAGCCTCTGCAGGCGTTGAAAGAGGAGCTGGAACCGGGTGAACTATATATCCCCCTCTTTCAAGAGGATTAGCCCATGCTGGAGGATCTGTTGACCTTGCCATATTTTCTCTACATCTTGCTGGTGCTTCATCTATTTTAGCAGCCATAAACTTTATTACAACAGTTATTAAAATGCGAACACCTGGTATTTCATTTGACCGTCTACCCTTATTCGTCTGATCTGTTTTCGTAACCGCCTTCCTACTACTACTATCTCTTCCTGTCCTCGCAGGAGCTATTACAATGTTATTAACTGACCGCAATATCAAAACCACATTTTTTGATCCGGCAGGAGGCGGCGATCCTATATTGTTTCAACAC
>Brisinga_sp.1_RSIOAS007_MN885900
GGTGCCTGAGCTGGTATAATTGGCACTGCAATGAGAGTAATAATACGAACAGAACTTGCTCAACCCGGATCTCTCCTACAAAATGATCAAATATACAAAGTTATTGTCACCGCTCATGCCCTTATAATGATATTCTTTATGGTCATGCCCATTATGATTGGTGGATTTGGAAACTGACTAATTCCTCTCATGATTGGAGCCCCTGACATGGCCTTCCCACGAATGAACAACATGAGATTTTGATTAATCCCTCCTTCTTTCTTATTATTGTTAGCCTCCGCAGGCGTTGAAAGAGGGGCCGGAACTGGATGAACCCTATACCCACCACTTTCAAGAGGATTAGCCCATGCTGGTGGCTCTGTTGACCTTGCCATATTTTCTTTACACCTTGCAGGTGCCTCCTCCATCTTAGCATCCATAAACTTTATTACAACAGTTATTAAAATGCGAACACCAGGTATTTCATTTGATCGTCTACCCCTATTCGTCTGATCTGTTTTTGTAACCGCATTCTTACTTTTATTATCCCTCCCCGTTCTTGCCGGAGCCATTACAATGCTATTAACTGACCGCAACATCAAAACTACATTCTTTGACCCAGCAGGGGGTGGTGATCCTATATTATTTCAACAC
>Hymenodiscus_cf._fragilis_RSIOAS009_MN885901
ATCATGATAGGTGGATTCGGTAACTGGTTAATACCATTAATGATCGGAGCTCCAGACATGGCTTTTCCACGAATGAATAAAATGAGATTCTGATTAATCCCCCCCTCTTTTTTATTACTATTAGCCTCCACAGGTGTCGAAAGTGGTGCTGGTACCGGATGAACTATCTATCCCCCCCTTTCAAGAGGATTAGCACATGCCGGTGGCTCTGTTGACTTGGCCATATTTTCCTTACACTTGGCCGGTGCCTCCTCCATTTTAGCATCTATTAACTTTATTACAACAGTTATCAATATGCGAACACCAGGCATTTCATTTGATCGTCTCCCACTCTTCGTATGATCTGTATTCGTCACCGCCTTTCTATTATTATTATCCCTTCCCGTTCTTGCTGGTGCCATAACAATGTTATTAACCGACCGAAATATTAACACCACATTCTTCGACCCAGCAGGAGGAGGAGATCCTATTTTGTTTCAACAT
>Brisinga_sp.2_RSIOAS023_MN885902
GGCGCCTGAGCTGGTATAATTGGAACTGCAATGAGCGTAATAATACGAACAGAACTTGCCCAACCCGGCTCTCTCCTACAAAACGATCAAATTTACAAAGTTATTGTTACAGCTCACGCCCTTATAATGATATTCTTTATGGTTATGCCAATCATGATAGGCGGATTTGGTAACTGACTAATCCCCTTAATGATTGGAGCCCCTGATATGGCCTTCCCACGAATGAATAATATGAGATTTTGATTAATTCCGCCTTCCTTCCTATTACTATTAGCCTCTGCAGGCGTTGAAAGAGGGGCCGGAACCGGATGAACCTTATATCCACCACTTTCAAGAGGATTAGCTCATGCCGGGGGCTCCGTTGACCTTGCCATATTTTCTTTACACCTCGCCGGTGCCTCCTCCATCTTAGCATCCATAAACTTTATTACAACAGTTATTAAAATGCGAACACCAGGTATTTCATTTGATCGTCTCCCCCTATTCGTCTGATCCGTTTTCGTAACCGCCTTCTTACTTTTATTATCCCTTCCCGTTCTCGCTGGCGCCATAACAATGCTATTAACTGATCGCAACGTCAAAACTACATTCTTTGATCCAGCAGGCGGAGGTGATCCAATACTCTTTCAACAC
>Astrolirus_patricki_sp._nov._RSIOAS028_MN885903
GGCGCCTGAGCCGGAATAATTGGAACAGCAATGAGCGTAATAATACGAACAGAACTTGCCCAACCTGGGTCTCTCTTACAAAACGACCAAATCTACAAAGTTATTGTTACCGCTCATGCTCTAATAATGATATTCTTTATGGTTATGCCTATAATGATAGGCGGATTTGGTAATTGACTAATCCCCCTTATGATTGGGGCTCCCGATATGGCTTTTCCACGAATGAACAATATGAGATTTTGATTAATCCCCCCATCCTTTATACTACTATTAGCCTCTGCAGGCGTTGAAAGAGGAGCTGGAACCGGGTGAACTATATATCCCCCTCTTTCAAGAGGATTAGCCCATGCTGGAGGATCTGTTGACCTTGCCATATTTTCTCTACATCTTGCTGGTGCTTCATCTATTTTAGCAGCCATAAACTTTATTACAACAGTTATTAAAATGCGAACACCTGGTATTTCATTTGACCGTCTACCCTTATTCGTCTGATCTGTTTTCGTAACCGCCTTCCTACTACTACTATCTCTTCCTGTCCTCGCAGGAGCTATTACAATGTTATTAACTGACCGCAATATCAAAACCACATTTTTTGACCCAGCAGGAGGCGGCGATCCTATATTGTTTCAACAC
>Freyella_cf._attenuata_RSIOAS037_MN885904
GGTGCCTGAGCCGGAATAGTGGGGACAGCAATGAGCGTAATAATACGAACCGAACTTGCTCAACCAGGATCTCTCCTACAAAATGACCAAATTTATAATGTAATAGTAACCGCCCACGCCCTTATAATGATTTTTTTCATGGTTATGCCTATTATGATTGGAGGATTTGGTAACTGACTCATTCCCCTAATGATTGGTGCTCCCGACATGGCCTTTCCACGAATGAATAAAATGAGTTTTTGATTAATACCCCCTTCCTTCTTATTACTACTAGCTTCCGCAAGAGTCGAAAGAGGTGCCGGAACTGGTTGAACCATATACCCTCCACTATCTAGTGGATTAGCACATGCCGGTGGTTCTGTCGACCTAGCTATATTTTCCTTGCACCTAGCCGGTGCTTCTTCCATTCTAGCGTCCATTAATTTCATAACAACAGTAATTAAAATGCGAACACCAGGTATTTCATTTGATCGCCTTCCTCTATTCGTTTGATCTGTTTTCGTAACCGCATTTTTACTCTTATTGTCTATTCCCGTCCTTGCAGGAGCTATTACAATGTTATTAACTGACCGAAACATAAAAACCACCTTTTTTGACCCTGCTGGAGGAGGTGATCCCATTTTATTCCAACAT
>Astrolirus_patricki_sp._nov._RSIOAS044_MN885905
GGCGCCTGAGCCGGAATAATTGGAACAGCAATGAGCGTAATAATACGAACAGAACTTGCCCAACCTGGGTCTCTCTTACAAAACGACCAAATCTACAAAGTTATTGTTACCGCTCATGCTCTAATAATGATATTCTTTATGGTTATGCCTATAATGATAGGCGGATTTGGTAATTGACTAATCCCCCTTATGATTGGGGCTCCCGATATGGCTTTTCCACGAATGAACAATATGAGATTTTGATTAATCCCCCCATCCTTTATACTACTATTAGCCTCTGCAGGCGTTGAAAGAGGAGCTGGAACCGGGTGAACTATATATCCCCCTCTTTCAAGAGGATTAGCCCATGCTGGAGGATCTGTTGACCTTGCCATATTTTCTCTACATCTTGCTGGTGCTTCATCTATTTTAGCAGCCATAAACTTTATTACAACAGTTATTAAAATGCGAACACCTGGTATTTCATTTGACCGTCTACCCTTATTCGTCTGATCTGTTTTCGTAACCGCCTTCCTACTACTACTATCTCTTCCTGTCCTCGCAGGAGCTATTACAATGTTATTAACTGACCGCAATATCAAAACCACATTTTTTGACCCAGCAGGAGGCGGCGATCCTATATTGTTTCAACAC
>Astrolirus_patricki_sp._nov._RSIOAS052_MN885906
GGCGCCTGAGCCGGAATAATTGGAACAGCAATGAGCGTAATAATACGAACAGAACTTGCCCAACCTGGGTCTCTCTTACAAAACGACCAAATCTACAAAGTTATTGTTACCGCTCATGCTCTAATAATGATATTCTTTATGGTTATGCCTATAATGATAGGCGGATTTGGTAATTGACTAATCCCCCTTATGATTGGGGCTCCCGATATGGCTTTTCCACGAATGAACAATATGAGATTTTGATTAATCCCCCCATCCTTTATACTACTATTAGCCTCTGCAGGCGTTGAAAGAGGAGCTGGAACCGGGTGAACTATATATCCCCCTCTTTCAAGAGGATTAGCCCATGCTGGAGGATCTGTTGACCTTGCCATATTTTCTCTACATCTTGCTGGTGCTTCATCTATTTTAGCAGCCATAAACTTTATTACAACAGTTATTAAAATGCGAACACCTGGTATTTCATTTGACCGTCTACCCTTATTCGTCTGATCTGTTTTCGTAACCGCCTTCCTACTACTACTATCTCTTCCTGTCCTCGCAGGAGCTATTACAATGTTATTAACTGACCGCAATATCAAAACCACATTTTTTGATCCAGCAGGAGGCGGCGATCCTATATTGTTTCAACACCTTTTTTGATTTTTTGGTCACTGGAAAGTTTAAAA
>Astrolirus_patricki_sp._nov._MBM286625_MN885907
GGCGCCTGAGCCGGAATAATTGGAACAGCAATGAGCGTAATAATACGAACAGAACTTGCCCAACCTGGGTCTCTCTTACAAAATGACCAAATCTACAAAGTTATTGTTACCGCTCATGCTCTAATAATGATATTCTTTATGGTTATGCCTATAATGATAGGCGGATTTGGTAATTGACTAATCCCCCTTATGATTGGGGCTCCCGATATGGCTTTTCCACGAATGAACAATATGAGATTTTGATTAATCCCCCCATCCTTTATACTACTATTAGCCTCTGCAGGCGTTGAAAGAGGAGCTGGAACCGGGTGAACTATATATCCCCCTCTTTCAAGAGGATTAGCCCATGCTGGAGGATCTGTTGACCTTGCCATATTTTCTCTACATCTTGCTGGTGCTTCATCTATTTTAGCAGCCATAAACTTTATTACAACAGTTATTAAAATGCGAACACCTGGTATTTCATTTGACCGTCTACCCTTATTCGTCTGATCTGTTTTCGTAACCGCCTTCCTACTACTACTATCTCTTCCTGTCCTCGCAGGAGCTATTACAATGTTATTAACTGACCGCAATATCAAAACCACATTTTTTGACCCAGCAGGAGGCGGCGATCCTATATTGTTTCAACACCTTTTTTGATTTTTTGGT
