# Supplementary material for: A new sponge-associated starfish, Astrolirus patricki sp. nov. (Asteroidea: Brisingida: Brisingidae), from the northwestern Pacific seamounts
Source: PeerJ. 2020 May 27;8:e9071. doi: 10.7717/peerj.9071 (PMC7261123; doi:10.7717/peerj.9071)
Supplement: Supplemental Information 1 [file peerj-08-9071-s002.zip › DNA sequences provided in this study/H3.fasta]

>Brisinga_sp.1_RSIOAS007_MN963767
CGTACTAAGCAGACAGCAAGGAAGAGCACTGGGGGAAAGGCCCCGCGAAAACAGCTGGCGACCAAAGCGGCACGAAAGAGTGCTCCGGCCACGGGTGGAGTCAAGAAACCTCACCGTTACCGACCAGGGACAGTGGCACTGCGTGAGATTCGCCGTTACCAAAAGAGTACCGAGCTGCTTATCCGGAAACTCCCTTTTCAAAGACTGGTTCGCGAAATAGCACAAGATTTCAAGACAGAGCTGCGCTTCCAGATTTCAGCTGTGATGGCGCTGCAAGAGGCAAGCGAGGCTTACCTGGTGGGGCTCTTCGAGGATACCAACCTGTGCGCCATTCACGCAAAGCGGGTCACCATCATGCCCAAA
>Astrolirus_patricki_sp._nov._RSIOAS028_MN963768
CGTACTAAGCAGACAGCACGGAAGAGCACTGGGGGAAAGGCCCCGCGAAAACAGCTGGCGACCAAAGCGGCACGAAAGAGTGCTCCGGCCACGGGTGGAGTCAAGAAACCTCACCGTTACCGACCAGGGACAGTGGCACTGCGTGAGATNCGCCGTTACCAAAAGAGTACCGAGCTGCTTATCCGGAAACTCCCTTTTCAGAGACTGGTTCGCGAGATAGCACAAGATTTCAAGACCGAGCTGCGCTTCCAGAGCTCAGCTGTGATGGCGCTGCAAGAGGCAAGCGAGGCTTACCTCGTGGGGCTCTTCGAGGATACCAACCTGTGCGCCATTCACGCCAAGCGGGTGACCATCATGCCCAAA
>Freyella_cf._attenuata_RSIOAS037_MN963769
CGTACCAAGCAGACAGCACGGAAGAGCACTGGGGGAAAGGCCCCGCGAAAACAGCTGGCGACCAAAGCGGCACGAAAGAGTGCTCCGGCCACGGGTGGAGTCAAGAAACCTCACCGTTACCGACCAGGGACAGTGGCACTGCGTGAGATTCGCCGTTACCAAAAGAGTACCGAGCTGCTTATCCGGAAACTCCCTTTTCAGAGACTGGTTCGCGAAATAGCACAAGATTTCAAGACCGAGCTGCGCTTCCAGAGCTCAGCTGTGATGGCGCTGCAAGAGGCAAGCGAGGCTTACCTCGTGGGGCTCTTCGAGGATACCAACCTGTGCGCCATTCACGCCAAGCGGGTGACCATCATGCCCAAA
>Astrolirus_patricki_sp._nov._RSIOAS044_MN963770
CGTACTAAGCAGACAGCACGGAAGAGCACTGGGGGAAAGGCCCCGCGAAAACAGCTGGCGACCAAAGCGGCACGAAAGAGTGCTCCGGCCACGGGTGGAGTCAAGAAACCTCACCGTTACCGACCAGGGACAGTGGCACTGCGTGAGATTCGCCGTTACCAAAAGAGTACCGAGCTGCTTATCCGGAAACTCCCTTTTCAGAGACTGGTTCGCGAGATAGCACAAGATTTCAAGACCGAGCTGCGCTTCCAGAGCTCAGCTGTGATGGCGCTGCAAGAGGCAAGCGAGGCTTACCTCGTGGGGCTCTTCGAGGATACCAACCTGTGCGCCATTCACGCCAAGCGGGTGACCATCATGCCCAAA
>Astrolirus_patricki_sp._nov._RSIOAS052_MN963771
CGAAAGAGTGCTCCGGCCACGGGTGGAGTCAAGAAACCTCACCGTTACCGACCAGGGACAGTGGCACTGCGTGAGATCCGCCGTTACCAAAAGAGTACCGAGCTGCTTATCCGGAAACTCCCTTTTCAGAGACTGGTTCGCGAGATAGCACAAGATTTCAAGACCGAGCTGCGCTTCCAGAGCTCAGCTGTGATGGCGCTGCAAGAGGCAAGCGAGGCTTACCTCGTGGGGCTCTTCGAGGATACCAACCTGTGCGCCATTCACGCCAAGCGGGTG
>Astrolirus_patricki_sp._nov._MBM286625_MN963772
CGTACCAAGCAGACAGCACGGAAGAGCACTGGGGGAAAGGCCCCGCGAAAACAGCTGGCGACCAAAGCGGCACGAAAGAGTGCTCCGGCCACGGGTGGAGTCAAGAAACCTCACCGTTACCGACCAGGGACAGTGGCACTGCGTGAGATTCGCCGTTACCAAAAGAGTACCGAGCTGCTTATCCGGAAACTCCCTTTTCAGAGACTGGTTCGCGAGATAGCACAAGATTTCAAGACCGAGCTGCGCTTCCAGAGCTCAGCTGTGATGGCGCTGCAAGAGGCAAGCGAGGCTTACCTCGTGGGGCTCTTCGAGGATACCAACCTGTGCGCCATTCACGCCAAGCGGGTGACCATCATGCCCAAA
>Freyastera_delicata_MT127565
ACAATGGCCCGTACCAAGCAGACAGCACGGAAGAGCACTGGGGGAAAGGCCCCGCGAAAACAGCTGGCGTCAAAAGCGGCACGAAAGAGTGCTCCGGCCACGGGTGGAGTCAAGAAACCTCACCATTACCGACCAGGGACAGTGGCACTGCGTGAGATTCGCCGTTACCAAAAGAGTACCGAGCTGCTTATCCGGAAACTCCCTTTTCAGAGACTGGTTCGCGAGATAGCACAAGATTTCAAGACCGAGCTGCGCTTCCAGGGCTCAGCTGTGATGGCGCTGCAAGAGGCAAGCGAGGCTTACCTCGTGGGGCTCTTCGAGGATACCAACCTGTGCGCCATTCACGCCAAGCGGGTGACCATCATGCCCAAAGATATCCAAC
